# Supplementary material for: Hydroxycinnamic Acid Derivatives from Coffee Extracts Prevent Amyloid Transformation of Alpha-Synuclein
Source: Biomedicines. 2022 Sep 12;10(9):2255. doi: 10.3390/biomedicines10092255 (PMC9496549; doi:10.3390/biomedicines10092255)
Supplement: Supplementary file 1 [file biomedicines-10-02255-s001.zip]

Archive with 1 entries (1 files):
- biomedicines-1857936-supplementary.pdf
